# Supplementary material for: Antibodies for β2-Microglobulin and the Heavy Chains of HLA-E, HLA-F, and HLA-G Reflect the HLA-Variants on Activated Immune Cells and Phases of Disease Progression in Rheumatoid Arthritis Patients under Treatment
Source: Antibodies (Basel). 2023 Mar 31;12(2):26. doi: 10.3390/antib12020026 (PMC10123671; doi:10.3390/antib12020026)
Supplement: Supplementary file 1 [file antibodies-12-00026-s001.zip]

Archive with 1 entries (1 files):
- antibodies-2150459-supplementary.pdf
